# Supplementary material for: Bone Marrow-Derived IL-1Ra Increases TNF Levels Poststroke
Source: Cells. 2021 Apr 20;10(4):956. doi: 10.3390/cells10040956 (PMC8074385; doi:10.3390/cells10040956)
Supplement: Supplementary file 1 [file cells-10-00956-s001.zip]

Archive with 1 entries (1 files):
- cells-1143971-supplementary.pdf
